# Supplementary material for: ultraLM and miniLM: Locator tools for smart tracking of fluorescent cells in correlative light and electron microscopy
Source: Wellcome Open Res. 2016 Dec 13;1:26. [Version 1] doi: 10.12688/wellcomeopenres.10299.1 (PMC5234702; doi:10.12688/wellcomeopenres.10299.1)
Supplement: Supplementary Movie S1. Serial sectioning in a microtome with ultraLM fluorescence imaging. — Slices acquired at 500 nm thickness with the ultraLM mounted on an ultramicrotome. Cells below the surface initially appear as blurred objects, come into focus as they approach the cutting plane and then disappear as they are physically removed from the block by the diamond knife. [file wellcomeopenres-1-11092-s0000.tgz]

Archive with 1 entries (1 files):
- 6942351e49874a718ee4d32d7a71122d_MovieS1.mov
