# Supplementary material for: ultraLM and miniLM: Locator tools for smart tracking of fluorescent cells in correlative light and electron microscopy
Source: Wellcome Open Res. 2016 Dec 13;1:26. [Version 1] doi: 10.12688/wellcomeopenres.10299.1 (PMC5234702; doi:10.12688/wellcomeopenres.10299.1)
Supplement: Supplementary Movie S2. Serial blockface fluorescence imaging in SBF-SEM with miniLM. — Slices acquired at 100 nm thickness with the miniLM operating inside the scanning electron microscope. The outer circle shows the edge of the fibre bundle and the effect of the discrete fibre cores is seen as a fixed-pattern pixellation across the surface. [file wellcomeopenres-1-11092-s0001.tgz]

Archive with 1 entries (1 files):
- b312edef1637433fbbe2474c56fdfb74_MovieS2.mov
