# Supplementary material for: ultraLM and miniLM: Locator tools for smart tracking of fluorescent cells in correlative light and electron microscopy
Source: Wellcome Open Res. 2016 Dec 13;1:26. [Version 1] doi: 10.12688/wellcomeopenres.10299.1 (PMC5234702; doi:10.12688/wellcomeopenres.10299.1)
Supplement: Supplementary Movie S3. Serial blockface scanning electron microscopy imaging with miniLM in-situ. — Slices acquired at 100 nm thickness, miniLM images of in-situ fluorescence on the left, SBF-SEM images on the right. [file wellcomeopenres-1-11092-s0002.tgz]

Archive with 1 entries (1 files):
- 996eff40a4524a73bc5d72a06a51d701_MovieS3.mov
